# Supplementary material for: The Formation of MgS & MgO Monomers and Dimers from Magnesium, Oxygen, and Sulfur Hydrides
Source: Molecules. 2025 Apr 8;30(8):1650. doi: 10.3390/molecules30081650 (PMC12029866; doi:10.3390/molecules30081650)
Supplement: Supplementary file 1 [file molecules-30-01650-s001.zip]

Archive with 1 entries (1 files):
- molecules-3549047-supplementary.pdf
